# Supplementary material for: Dysregulation of Inflammatory Pathways in Adult Spinal Deformity Patients with Frailty
Source: J Clin Med. 2024 Apr 16;13(8):2294. doi: 10.3390/jcm13082294 (PMC11051152; doi:10.3390/jcm13082294)
Supplement: Supplementary file 1 [file jcm-13-02294-s001.zip]

Archive with 1 entries (1 files):
- jcm-2960073-supplementary.pdf
